# Supplementary material for: Glioma-intrinsic SLC1A3 hijacks the vascular niche to establish an immunosuppressive microenvironment
Source: Front Immunol. 2026 Apr 23;17:1824726. doi: 10.3389/fimmu.2026.1824726 (PMC13149450; doi:10.3389/fimmu.2026.1824726)
Supplement: Supplementary file 3 [file Table1.xlsx]

## Sheet: SF188 VS SU-DIPGXIII
gene_symbol
MME
SEMA4D
CD101
ICAM2
ITGAE
ITGB4
ENG
VCAM1
LAMP1
LAMP2
SEMA7A
CD109
PVRL1
PVRL2
PVRL3
CSF2RA
KIT
LIFR
IFNGR1
ITGAL
ITGAM
ITGAX
TNFRSF1A
IL1R1
IL1R2
IL2RB
IL3RA
IL4R
IL5RA
IL7R
ANPEP
IL6ST
CSF2RB
IL2RG
PROM1
FLT3
MST1R
TNFRSF9
CD14
PDGFRA
PDGFRB
THBD
F3
ACE
CDH5
MCAM
BSG
PTPRJ
SLAMF1
CD151
CD40LG
PVR
ADAM8
ADAM17
ADAM10
BST1
KIR2DL3
KIR3DL1
KIR2DL5A
KIR2DS1
KIR2DS4
KLRC1
CD160
KLRB1
SELPLG
CD163
CD164
ALCAM
DDR2
SIGLEC1
FCGR3A
FCGR3B
SIGLEC5
L1CAM
SIRPA
SIRPB1
SIRPG
ITGB2
CD180
CXCR1
CXCR3
CXCR5
CD19
CCR4
CCR7
CD1B
CD1C
CD1D
CD2
MS4A1
CD200
PROCR
TEK
ENPP3
MSR1
LY75
MRC1
LAMP3
CR2
IL13RA1
IL13RA2
IL17RA
IL18R1
CD22
INSR
IGF1R
IGF2R
GGT1
CD226
MFI2
LY9
FCER2
PRNP
PLXNC1
BCAM
ABCB1
CD244
ENPEP
IL2RA
DPP4
TNFRSF11A
TNFRSF13B
TNFRSF17
CD27
BTLA
PDCD1LG2
CD274
ICOSLG
CD276
PDCD1
CD28
MRC2
TLR1
TLR2
TLR3
TLR4
TLR9
ITGB1
GPR44
LEPR
ATP1B3
TNFRSF8
CD302
NRP1
LAIR1
FCRL5
PECAM1
EMR2
PTGFRN
IGSF8
BST2
CDCP1
SLAMF7
FCGR2A
F11R
JAM2
CDH1
CDH2
EPCAM
SIGLEC6
SIGLEC7
CD33
FGFR1
FGFR2
FGFR3
FGFR4
NCR3
JAG1
CD34
ERBB2
FZD4
CR1
CD36
CD37
CD38
ENTPD1
CD3D
CD3G
CD4
CD40
ITGA2B
GP5
CD44
PTPRC
CD46
CD47
CD48
ITGA1
ITGA2
ITGA3
ITGA4
ITGA5
ITGA6
CD5
ICAM3
ITGAV
CD53
ICAM1
CD55
NCAM1
CD58
CD59
CD6
ITGB3
SELL
SELP
CD63
FCGR1A
CEACAM1
CEACAM8
CEACAM6
CD68
CD69
CD7
CD70
TFRC
CD72
NT5E
CD74
CD79A
CD79B
CD80
CD82
CD83
CD84
LILRA5
LILRA1
LILRB1
CD86
PLAUR
FCAR
THY1
LRP1
SLC44A1
FAS
CD96
CD97
SLC3A2
IL10RA
IL10RB
GFRA2
VNN1
IGHM
KRT1
ALPL
ALPP
ENO1
PRF1
VDAC1
ACHE
CDH13
FAP
HYAL2
MSLN
OPCML
MDGA1
RTN4R
NTM
NTNG1
HHIP
RAB5C
PLA2G3
ULBP3
GPC5
CAPNS1
OSCAR
EFNA1
ITPRIP
FKRP
DYNC2H1
BCHE
PRG2
IGLON5
COL6A6
AGRN
LAMA5
CALU
CRTAP
SLIT2
PRSS23
CP
HP
C3
KNG1
TGFB1
IGHG1
IGHG2
COL1A1
COL3A1
APOH
FN1
AHSG
HPX
VTN
APOB
VWF
APOD
SERPING1
GPI
SERPINE2
DCN
LAMB1
COL1A2
CFH
CHGA
CLU
LAMC1
COL6A1
COL6A2
COL6A3
ACTN1
IFI30
IGFBP3
C4BPB
COL5A1
BGN
LAMA2
TNC
LAMA1
COL5A3
PON1
CALR
LOX
GRN
FBN1
FBN2
WNT5A
BTD
NPTX2
LUM
PRELP
MFAP4
LAMB2
INHBE
YBX1
HSPG2
LGALS3BP
MFGE8
ST3GAL1
ST3GAL4
FSTL1
MMRN1
MFAP5
LAMB3
LAMC2
NID2
LTBP1
ANGPT1
LAMA4
LAMA3
LEPRE1
OLFML2B
PLBD1
C6orf120
ABI3BP
SMPDL3B
PXDN
NELL1
HMCN1
SERPINI1
COL12A1
SEMA3C
EMILIN2
WNT5B
MXRA5
OLFML3
MAN2B2
LIPG
EMILIN1
TLL2
TF
GDF15
C4BPA
MMP13
SERPINA3
ITIH2
COL14A1
VCAN
TFPI
BDNF
SEMA3A
EMID2
PGCP
SERPINB2
TFPI2
PRSS35
ISLR
CRLF1
F2
TNXB
THSD4
LTBP3
TNFRSF11B
COL7A1
ANGPTL1
NTN3
CREG1
NXPH4
CRELD2
TLL1
TIMP1
COL5A2
LOXL4
ANGPTL4
SLIT3
SERPINF1
OLFML2A
GREM1
PLTP
POSTN
CCDC80
F13A1
SERPINA1
C4A
OGN
ADAMTSL4
ASPN
COL29A1
IGHG4
COL11A1
GNPTG
EPDR1
FGB
PLAU
COL2A1
ANGPTL2
FGA
DKK3
CPZ
AMBP
C12orf49
CYTH1
CDSN
BCAN
ORM1
FBLN2
AEBP1
A2M
CGN
ADAMTS15
WNT11
IL17D
CCDC126
LTF
PLAT
F5
C1QTNF2
EFEMP1
VEGFC
BMP1
HNRNPK
OLFM1
DPP7
CTSD
ABCC1
CASD1
SLC12A6
SLC9A1
SLC12A9
SLC2A1
SLC6A6
SLCO4A1
SLC23A2
SLCO3A1
SLC26A5
SLC29A2
SLC29A1
SLC38A1
SLC4A7
SLC14A1
TMCO3
SPPL2A
TM9SF3
ANO9
ATP1A1
ATP1A3
ANO6
ATP6V0A2
P2RY10
GPR39
S1PR2
LPHN2
ADRB2
ADRA2C
TBXA2R
PTAFR
F2R
NPY1R
AGTR1
NTSR1
CNR2
PTGER2
CALCRL
GPR107
GPR126
P2RY8
GPR125
TMEM87A
MRGPRF
TMEM87B
F2RL3
SMO
EMR3
NMUR1
ELTD1
TMEM8A
CELSR2
CELSR1
CELSR3
CYSLTR1
GPR56
PPAP2A
KCNA3
SLC39A6
SLC39A14
P2RY11
SLC39A10
CYBB
PROM2
TTYH2
TTYH3
GABRB3
GRIK3
GPM6B
CNNM4
CNNM3
DCBLD2
KIAA0922
FLRT2
ATRN
PTPRG
IFNAR2
EPHA5
ROR1
TMEFF1
P2RX7
TM2D3
TM2D1
HEPACAM2
BTN3A3
CHL1
PODXL
PCDH17
PLXNB2
NCAM2
CA12
PCDHGA12
NRP2
IGSF3
LRP4
CPD
NFASC
UNC5C
CSPG5
LYPD3
MPZL1
VNN2
G6B
EGFR
LDLR
HLA-B
HLA-A
HLA-DRA
HLA-DQA2
HLA-DQA1
HLA-DRB1
HLA-DQB1
HLA-C
HLA-DPB1
NTRK1
ATP1B1
MET
TACSTD2
ELFN1
PTPRF
HLA-E
HLA-DRB4
CPM
ATP1B2
TYR
FOLR1
NPR1
DPEP1
IFNAR1
TYRP1
ITGB5
PTPRA
ITGB6
HLA-DPA1
EPHA1
ERBB3
ENPP1
PTPRB
PTPRZ1
MPZ
ITGB8
CNTFR
ACVR2A
PTPRM
EPHA2
EPHA3
EPHB2
HLA-F
AXL
RYK
GPC1
TGFBR2
ECE1
APLP1
PLXNA3
EFNA4
EFNB2
ITGA8
CACNA2D1
EPHB4
EPHB1
MFAP3
CDH6
CDH15
GFRA1
NOMO3
CXADR
CNTNAP1
HLA-DRB3
EFNB1
ROR2
ACVR1
TYRO3
APLP2
CNTN1
CDH17
MERTK
PTK7
PTPRS
ADAM15
LSAMP
STIM1
TPBG
ITGA7
ITGA9
BMPR2
DAG1
DSG2
LRRC32
FAT1
GPNMB
PTPRK
EFNB3
NTRK2
MICB
MICA
HLA-DRB5
FAM174B
TIGIT
SDK2
CRB2
ELFN2
FREM2
0
FCRL6
RAET1G
TMEM132E
EMB
CSPG4
APR3
IL27RA
SUSD1
VSTM1
PI16
SEZ6L2
FAT4
UNC5A
QSOX2
BTN2A1
SDK1
MCA32
AMIGO2
CLEC14A
FRAS1
AMICA1
SLITRK4
UNC5B
NLGN4X
CADM3
NLGN1
FGFRL1
PCDH20
RNF149
DNER
CADM4
IGDCC4
LRRC15
SCARB1
MUC16
NCSTN
SORL1
NRCAM
NEO1
TMIGD2
SLAMF6
SCARF2
C1orf159
KIRREL
DCHS1
FCRL2
SIGLEC10
SGCZ
FCRL3
SORCS2
SIGLEC12
PCDH15
MUC4
SORT1
MXRA8
JAM3
PLVAP
CADM1
SEMA4C
CDH19
TMX4
CXCL16
SEMA4A
TMPRSS5
SLITRK6
ACAM
ANTXR1
C10orf54
PCDH9
CRLF2
PCDH18
PLXNA4
IL1RAP
SEMA4B
ODZ2
SEMA4G
STAB1
CLEC5A
CACNA2D2
FLRT1
ADAM22
CNTN3
C1orf9
SUSD2
LNPEP
PLXNA1
PILRA
ITGA11
PLXNB3
HHLA2
PTPRQ
PCDHGC3
TNFSF18
CLCA2
SIGLEC9
PLXND1
PCDHGB7
NPTN
ROBO1
CDH10
ENPP4
GPR64
GPR65
KITLG
SLC7A5
S1PR3
NPR2
CD200R1
ULBP2
ICAM5
CLEC12A
FAM171A1
SLCO2A1
AGTR2
UNQ870/PRO1886
PTPRD
DGCR2
CDON
LRRN1
OSTM1
PCDHA6
PPAP2B
ADAM9
RECK
KIAA0644
FAT3
BVES
PLXNA2
CDH4
LRRC25
EPHA4
LRP10
PCDHGB4
PCDHGB5
PCDHGB1
SUSD5
SLC24A6
ADAM12
EPHB3
UGT8
MEGF8
IL17RD
FAM174A
PMEPA1
NEU1
ADAM19
CRIM1
PCDHGC5
PCDHGA9
HTR2B
MCOLN1
SGCB
SGCD
TNFRSF14
PCDH1
KIAA0090
LRRN4CL
CLEC2D
CDH8
ADORA1
GPR110
CMKLR1
NOTCH2
ZP4
C10orf72
IL1RL2
THSD7A
PCDHA10
SLC46A1
S1PR4
ITGA10
HLA-DQB2
ITGB7
LRP2
PEAR1
NEGR1
PODXL2
JAG2
GPC4
SORCS1
FAM171A2
ADRA2A
CXCR7
APLNR
GPR116
STEAP4
SCARA5
LRP1B
SLCO4C1
ACCN2
DSC2
CACHD1
PCDH19
TCTN2
IL17RB
ABCA8
ESAM
VIPR1
FCGR2B
TNFRSF25
SIDT2
SLC29A4
SUCNR1
CNNM2
PLXNB1
PCDH7
MPZL2
TNFRSF21
EVI2A
EFNA5
OLR1
HFE
AMIGO1
TMEM25
SLITRK2
LRRC4B
RAMP3
ZDHHC5
SLC22A16
LTB4R
FLT4
PANX1
VAMP5
LRP12
NOTCH1
NAGLT1
SLC8A1
CHRNA3
KIAA1324L
SEMA4F
NTRK3
MR1
LY6K
GPRC5A
LPAR5
GPR132
KLRG1
C11orf24
CNTNAP2
ACVR2B
S1PR5
FCGR1C
SGCE
SCN2B
DCT
PLA2R1
LRFN1
EDNRA
NLGN2
CDH9
MFAP3L
GPR124
SCN4B
TIE1
FLT1
LTBR
OSMR
SLC12A7
TSHR
TRPV2
GRID1
FCGRT
TGFBR3
SEMA6B
GABRA2
RET
PCDHGA8
S1PR1
SEMA5A
DCBLD1
PKHD1L1
AREG
PARM1
CDH3
NPR3
CDH11
PTGER3
LRP5
APCDD1
MYOF
CSF1
ODZ1
CADM2
GPR174
LRP11
TXNDC15
RELL1
GRIA2
SCNN1D
HTR1D
RNF130
ABCA7
PTGIR
GPR176
SLITRK3
TRHR
CLDN12
PCDHA11
FAM38A
NPC1
SV2A
SPPL2B
RHBDF2
IGSF1
RPN2
TMED9
M6PR
ATP6AP1
TMEM132A
VASN
C1orf85
TMX3
THSD1
SEL1L
TMED7
RNF13
ACP2
CANX
SSR1
SSR2
GALNT1
LMAN2
FGL2
MOXD1
TMED4
NUP210
GLG1
PIGT
LMAN2L
EXTL2
HEG1
SILV
RPN1
UGT1A9
STS
FNDC5
ITM2B
PTTG1IP
TM9SF1
MIA3
ARSF
HEPACAM
PLXDC1
ITFG1
TMEM9
SLC2A4
BACE1
NAGPA
ANO5
QSOX1
NCLN
DMXL2
MMGT1
AOC3
GXYLT1
CLEC2B
GGT5
GGT7
GLT8D1
FICD
PON2
NKTR
GGT3P
HS6ST1
PLOD2
GBA
LRPAP1
PLOD1
SULF1
ERO1L
MFNG
B3GNT1
B4GALT3
GLCE
TUBB4
TUBB
PFN1
UQCRC2
MARCKS
ACTB
TUBA4A
CLTC
FUT11
ERAP2
NCEH1
HS2ST1
GALNT5
ST8SIA4
ERGIC2
ERAP1
TUBB2C
TUBB6
PTGS2
B4GALT5
CHPF2
SULF2
NPTX1
MGAT4B
B3GALTL
ERO1LB
CHSY3
CHST7
GOLM1
CHST11
AER61
FAM20B
RFNG
ERLIN1
PLOD3
WBSCR17
ST6GALNAC3
FKTN
CHST6
MPHOSPH9
MAN2B1
TRBV12-3
HAVCR2
LILRB2
LILRB3
LILRB4
LILRB5
TCRB
MPO
PSAP
THBS1
CTSA
P4HA1
PRKCSH
HSP90B1
GNS
CES1
PPIB
THBS2
LIPA
HSPA13
DNASE1L1
CTSC
NAGLU
ASAH1
RCN1
KDELC2
GLT25D2
GLT25D1
PLBD2
FKBP10
RCN3
LGMN
CPVL
PCYOX1
HYOU1
FKBP7
ACTN4
LMNA
GAPDH
RPLP2
HSP90AB1
VIM
HSPD1
HSPA8
XRCC6
PKM2
RPL35A
YWHAQ
EEF1D
RPL9
MYH9
RPL3
VDAC2
RPL21
IDH2
TPI1
RPS23
RPL32
EEF1A1
RPL19
SFRS3
RPL18
PCBP2
SC65
SQRDL
RPL28
RPL37A
RPS15A
HNRNPU
TTC17
GZMH
PTBP1
EPX
SERPINH1
ZC3HAV1
IGHA1
GLB1
THBS3
NAAA
CERCAM
SIL1
TOR3A
RPL35
AARS
TPP1
METTL9
MYL6B
CTSL2
EDEM3
P4HA2
FKBP9
HEXB
PHB2
PPT1
POFUT2
CTSL1
GUSB
NAGA
CTSK
SUMF1
FKBP14
SPANXB1
TOR1B
GALNS
UGGT2
RPL27A
GMPS
HEXA
NAV2
FLG2
AGPS
GLA
ARSB
SNRPD2
PPIAL4A
RSL1D1
TAGLN2
TRAP1
PA2G4
PPT2
NOP56
DMTF1
GAPDHS
ELANE
PCBP3
APLF
HSP90AA1
ZNF844
ATRX
NXF2
CCT4
AKAP11
RPL17
RALY
CCRN4L
BIRC6
RERG
OGFOD1
PDE4B
LZTFL1
WDR13
CASP7
BAT2L2
INTS12
GMPPB
C9orf5
ABCA1
SLC7A1
SLC5A3
SLC15A4
DISP2
ABCC4
ABCC5
ADCY6
ADCY3
ADCY9
SLC19A2
SLC43A1
SLC2A5
SLC6A8
SLC6A9
SLC11A2
SLC12A2
PTCH1
SLC15A2
SLC45A4
SLC43A3
SLC2A13
SLC6A15
SLC12A5
SLC45A2
SLC6A14
SLC19A1
TMEM63B
SLC38A6
SLC38A9
LMBRD2
SLC36A4
SLC44A2
SLC26A6
SLC1A4
SLC1A5
SLC26A2
SLC1A3
TMEM26
AQP1
SLC39A8
TMEM194A
TSPAN15
TSPAN4
TSPAN6
TSPAN3
TSPAN13
TSPAN8
EMP1
LRRC8B
TSPAN33
LRRC8A
LRRC8C
EMP3
TMEM179B
CLDND1
TMEM30B
TMEM131
TMEM206
KIAA1549
TMEM30A
C7orf42
KIAA1467
TRAC
TRBC1
LTB
NAALADL2
SEL1L3
ODZ4
KIAA1161
CASC4
CLEC1A
PLD4
ITFG3
GLT8D2
APMAP
TMEM106B
IMPAD1
KLRF1
ODZ3
TMEM2
ENTPD2
ST14
KCNE3
SLC22A5
TMEM63A
TMEM181
TRHDE
CLPTM1
ZDHHC23
CACNG6
UBA1
SLC22A4
TSPAN31
DPY19L4
SLC5A1
BRI3BP
TMEM104
MBTPS2
CLCN2
SLC2A9
SCN2A
SLC22A23
TTMA
TMEM132B
PLP2
P2RX4
ABCA2
TMEM63C
SLC44A5
TSPAN14
CLEC1B
ABCC2
KCNK17
KIAA0494
SLC6A11
KIAA0195
PPAP2C
COLEC12
KCNH2
SGK196
TSPAN18
SLC6A2
TMC7
CLPTM1L
TMEM200B
FAM38B
MCEMP1
FAM189B
TSPAN2
EMP2
P2RX1
TRPC6
ADCY7
SLC7A2
KIAA0319L
MFSD4
SCN7A
PPM1L
TMEM156
KIDINS220
TSPAN9
RYR3
TPTE
HSD17B2
SLC4A2
GPR155
STT3A
STT3B
SLC9A9
POMT2
LMF2
HGSNAT
POMT1
SERINC1
LMBRD1
ATP6V0A1
LASS6
GGCX
GDPD5
ATG9A
SYPL1
BSCL2
RTN4
GNPTAB
SCARB2
SCARA3
PLD3
GOLIM4
EXTL3
SEC22B
DBH
FLNA
MAN2A2
MGAT5
MAN2A1
IKIP
PBXIP1
A4GALT
CHST12
B3GNT2
ST3GAL6
CLCN6
C19orf6
LASS2
ELOVL6
PIGG
ENTPD7
CHST3
CANT1
ATF6B
PIGN
PGAP1
SCAP
PKD2
CTNS
PIGS
PNPLA6
SLC9A7
TSPAN1
HSD11B1
ASPH
MFSD8
UST
ITPR1
ABCA5
TMEM106C
CLN3
MGAT5B
ERMP1
ST3GAL5
GALNT11
ITPR3
TOR1AIP2
ELOVL4
ATL1
SLC15A3
GAA
UGGT1
LEMD2
MINPP1
SMPD1
ARSE
CLN5
UNC84B
TOR1AIP1
ACAA1
UNC84A
