# Supplementary material for: Glioma-intrinsic SLC1A3 hijacks the vascular niche to establish an immunosuppressive microenvironment
Source: Front Immunol. 2026 Apr 23;17:1824726. doi: 10.3389/fimmu.2026.1824726 (PMC13149450; doi:10.3389/fimmu.2026.1824726)
Supplement: Supplementary file 4 [file Table2.xlsx]

## Sheet: Sheet1
Name	Sequence (5' to 3')
H-ACTIN-F	TCCCTGGAGAAGAGCTACG
H-ACTIN-R	GTAGTTTCGTGGATGCCACA
H-SLC1A3-F	AGCAGGGAGTCCGTAAACG
H-SLC1A3-R	AGCATTCCGAAACAGGTAACTTT
H-MLC1-F	CGGGGTTTTCGCTGTACCT
H-MLC1-R	GGAATCACATTGGCGTTCCTC
H-SDC3-F	TGGCGCAGTGAGAACTTCG
H-SDC3-R	CCCCGAGTAGAGGTCATCCAG
H-TNC-F	TCCCAGTGTTCGGTGGATCT
H-TNC-R	TTGATGCGATGTGTGAAGACA
H-EGFR-F	TTGCCGCAAAGTGTGTAACG
H-EGFR-R	GTCACCCCTAAATGCCACCG
H-VCAN-F	GTAACCCATGCGCTACATAAAGT
H-VCAN-R	GGCAAAGTAGGCATCGTTGAAA
H-PTN-F	GGAGCTGAGTGCAAGCAAAC
H-PTN-R	CTCGCTTCAGACTTCCAGTTC
H-SPP1-F	GAAGTTTCGCAGACCTGACAT
H-SPP1-R	GTATGCACCATTCAACTCCTCG
H-CD274-F	TGGCATTTGCTGAACGCATTT
H-CD274-R	TGCAGCCAGGTCTAATTGTTTT
H-TGFB1-F	GGCCAGATCCTGTCCAAGC
H-TGFB1-R	GTGGGTTTCCACCATTAGCAC
H-IL10-F	GACTTTAAGGGTTACCTGGGTTG
H-IL10-R	TCACATGCGCCTTGATGTCTG
H-IDO1-F	TCTCATTTCGTGATGGAGACTGC
H-IDO1-R	GTGTCCCGTTCTTGCATTTGC
m-Actin-F	ATGCTCCCCGGGCTGTAT
m-Actin-R	CATAGGAGTCCTTCTGACCCATTC
m-Slc1a3-F	ACCAAAAGCAACGGAGAAGAG
m-Slc1a3-R	GGCATTCCGAAACAGGTAACTC
m-Clu-F	AGCAGGAGGTCTCTGACAATG
m-Clu-R	GGCTTCCTCTAAACTGTTGAGC
m-Adora1-F	TGTGCCCGGAAATGTACTGG
m-Adora1-R	TCTGTGGCCCAATGTTGATAAG
